# Supplementary material for: Accelerated Biological Aging, Genetic Susceptibility, and Non-Alcoholic Fatty Liver Disease: Two Prospective Cohort Studies
Source: Nutrients. 2025 May 8;17(10):1618. doi: 10.3390/nu17101618 (PMC12113898; doi:10.3390/nu17101618)
Supplement: Supplementary file 1 [file nutrients-17-01618-s001.zip]

Archive with 1 entries (1 files):
- nutrients-3616695-supplementary.pdf
